# Supplementary material for: Site-Selectively Functionalized Albumin with DFO*Maleimide for 89Zr-Radiolabeling Yields a Metabolically Stable PET Probe that Enables Late Time-Point Tumor Imaging in Mice
Source: J Med Chem. 2025 Jun 17;68(12):12925–39. doi: 10.1021/acs.jmedchem.5c00803 (PMC12207588; doi:10.1021/acs.jmedchem.5c00803)
Supplement: Supplementary file 1 [file jm5c00803_si_001.csv]

Compound	SMILES
DFO*mal	ON(C(CCC(NCCCCCN(C(CCC(NCCCCCN(O)C(CCC(NCCCCCN(O)C(C)=O)=O)=O)=O)=O)O)=O)=O)CCCCCNC(CCN1C(C=CC1=O)=O)=O
